# Supplementary material for: Taxonomic Diversity and Interannual Variation of Fish in the Lagoon of Meiji Reef (Mischief Reef), South China Sea
Source: Biology (Basel). 2024 Sep 21;13(9):740. doi: 10.3390/biology13090740 (PMC11428282; doi:10.3390/biology13090740)
Supplement: Supplementary file 1 [file biology-13-00740-s001.zip]

Archive with 1 entries (1 files):
- biology-3183950-supplementary-table S1.xlsx
