# Supplementary material for: Taxonomic Diversity and Interannual Variation of Fish in the Lagoon of Meiji Reef (Mischief Reef), South China Sea
Source: Biology (Basel). 2024 Sep 21;13(9):740. doi: 10.3390/biology13090740 (PMC11428282; doi:10.3390/biology13090740)
Supplement: Supplementary file 1 [file biology-13-00740-s001.zip › biology-3183950-supplementary-table S1.xlsx]

## Sheet: Sheet1
order	family	genus	species	threats faced	No.	sampling year
Carcharhiniformes	Scyliorhinidae	Cephaloscyllium	C. fasciatum	Critically Endangered	1	1998
Myliobatiformes	Dasyatidae	Maculabatis	M. gerrardi	Endangered	2	2017
		Neotrygon	N. kuhlii	Least Concern	3	2017
		Taeniurops	T. meyeni	Vulnerable	4	2017,2018
Anguilliformes	Muraenesocidae	Muraenesox	M. cinereus	Vulnerable	5	2018
	Muraenidae	Gymnothorax	G. fimbriatus	Least Concern	6	1999
			G. javanicus	Least Concern	7	1999
			G. richardsonii	Least Concern	8	2017
			G. undulatus	Least Concern	9	1998,2017,2018
Atheriniformes	Atherinidae	Atherinomorus	A. lacunosus	Least Concern	10	2018
Aulopiformes	Synodontidae	Synodus	S. rubromarmoratus	Least Concern	11	2017,2018
		Saurida	S. gracilis	Least Concern	12	2018
Beloniformes	Belonidae	Tylosurus	T. acus	Least Concern	13	2012
			T. crocodilus	Least Concern	14	1999
			T. giganteus	Least Concern	15	1999
	Exocoetidae	Exocoetus	E. volitans	Least Concern	16	2012
Beryciformes	Holocentridae	Myripristis	M. botche	Least Concern	17	2017
			M. murdjan	Least Concern	18	1998,1999,2017
			M. vittata	Least Concern	19	2017
	Holocentridae	Neoniphon	N. sammara	Least Concern	20	2016-2018
		Sargocentron	S. caudimaculatum	Least Concern	21	1998-1999,2017
			S. cornutum	Least Concern	22	2018
			S. diadema	Least Concern	23	1998-1999,2017-2018
			S. furcatus	Least Concern	24	1999
			S. ruber	Least Concern	25	2017
			S. spiniferum	Least Concern	26	1998-1999,2017-2018
			S. tiere	Least Concern	27	2018
Gasterosteiformes	Fistulariidae	Fistularia	F. petimba	Least Concern	28	1999
Perciformes	Acanthuridae	Acanthurus	A. nigricans	Least Concern	29	2017
			A. nigrofuscus	Least Concern	30	1999
			A. triostegus	Least Concern	31	1999
		Ctenochaetus	C. striatus	Least Concern	32	2017
		Naso	N. hexacanthus	Least Concern	33	2012
			N. vlamingii	Least Concern	34	2017
	Apogonidae	Apogon	A. ellioti	Least Concern	35	2017
			A. guamensis	Least Concern	36	2018
			A. trimaculatus	Least Concern	37	1999,2017
			A. rhodopterus	Least Concern	38	2012
		Apogonichthyoides	A. taeniatus	Least Concern	39	2017-2018
		Cheilodipterus	C. macrodon	Least Concern	40	1999,2017-2018
	Carangidae	Carangoides	C. equula	Least Concern	41	2017
			C. ferdau	Least Concern	42	1999
		Caranx	C. sexfasciatus	Least Concern	43	1998
			C. stellatus	Least Concern	44	1998
	Chaetodontidae	Chaetodon	C. auriga	Least Concern	45	2012,2017-2018
			C. selene	Least Concern	46	1999
			C. trifasciatus	Least Concern	47	1999,2016-2018
	Gempylidae	Ruvettus	R. pretiosus	Least Concern	48	1999
	Gerreidae	Gerres	G. filamentosus	Least Concern	49	2017-2018
	Labridae	Anampses	A. caeruleopunctatus	Least Concern	50	2012
			A. meleagrides	Least Concern	51	1999
			A. twistii	Least Concern	52	2012
		Bodianus	B. bilunulatus	Least Concern	53	2016
			B. oxycephalus	Least Concern	54	2018
		Cheilinus	C. celebicus	Least Concern	55	2018
			C. chlorourus	Least Concern	56	2018
			C. fasciatus	Least Concern	57	1998-1999,2012,2016-2018
			C. unifasciatus	Least Concern	58	2017
		Choerodon	C. anchorago	Least Concern	59	1999,2017
		Epibulus	E. insidiator	Least Concern	60	1999
		Halichoeres	H. hortulanus	Least Concern	61	1999,2017
			H. nebulosus	Least Concern	62	2017-2018
			H. trimaculatus	Least Concern	62	1999,2017
			Halichoeres.sp	Least Concern	64	2012
	Lethrinidae	Lethrinus	L. atkinsoni	Least Concern	65	2016-2018
			L. erythropterus	Least Concern	66	2016-2017
			L. haematopterus	Unevaluated	67	1998
			L. kalloperus	Unevaluated	68	1998-1999
			L. lentjan	Least Concern	69	1998,2017
			L. microdon	Least Concern	70	2017-2018
			L. miniatus	Least Concern	71	1999,2018
			L. nematacanthus	Least Concern	72	2017
			L. obsoletus	Least Concern	73	2017-2018
	Lethrinidae	Lethrinus	L. ornatus	Least Concern	74	2018
			L. rubrioperculatus	Least Concern	75	2017-2018
			L. semicinctus	Least Concern	76	2018
			L. variegatus	Least Concern	77	1998-1999
			L. xanthochilus	Least Concern	78	2018
	Lutjanidae	Aphareus	A. furcatus	Least Concern	79	1998
			A. rutilans	Least Concern	80	1998
		Lutjanus	L. argentimaculatus	Least Concern	81	1999
			L. erythropterus	Least Concern	82	2016-2017
			L. fulviflamma	Least Concern	83	2012
			L. gibbus	Least Concern	84	2017-2018
			L. kasmira	Least Concern	85	1998,2016-2018
			L. quinquelineatus	Least Concern	86	2017-2018
			L. sebae	Least Concern	87	2017
			Lutjanus sp	Unevaluated	88	2018
		Macolor	M. niger	Least Concern	89	2017
		Paracaesio	P. stonei	Least Concern	90	2017
		Pristipomoides	P. microlepis	Least Concern	91	1999
	Mullidae	Mulloidichthys	M. vanicolensis	Least Concern	92	2016-2018
		Parupeneus	P. barberinus	Least Concern	93	2017
			P. cyclostomus	Least Concern	94	2017-2018
			P. indicus	Least Concern	95	2017
			P. pleurostigma	Least Concern	96	2018
			P. trifasciatus	Least Concern	97	1999,2016-2018
		Upeneus	U. japonicus	Least Concern	98	2017
			U. subvittatus	Least Concern	99	2017
			U. vittatus	Least Concern	100	2018
			U.sp	Unevaluated	101	2017
	Pentapodidae	Gnathodentex	G. aureolineatus	Least Concern	102	2017-2018
	Pentapodidae	Pentapodus	P. caninus	Least Concern	103	2017-2018
			P. macrurus	Least Concern	104	1999
	Pinguipedidae	Parapercis	P. clathrata	Least Concern	105	2017
			P. hexophthalma	Least Concern	106	2018
	Pomacentridae	Amblyglyphidodon	A. curacao	Least Concern	107	2017
		Teixeirichthys	T. jordani	Least Concern	108	2017
	Scaridae	Calotomus	C. spinidens	Least Concern	109	1999
		Cetoscarus	C. bicolor	Least Concern	110	1999,2016
		Scarus	S. dimidiatus	Least Concern	111	1999
			S. festivus	Least Concern	112	2012
			S. forsteri	Least Concern	113	1999
			S. janthochir	Least Concern	114	1999
			S. longiceps	Least Concern	115	1999
			S. oviceps	Least Concern	116	2016
			S. ovifrons	Data Deficient	117	2016
			S. prasiognathos	Least Concern	118	1999
			S. scaber	Least Concern	119	1999
			S. sordidus	Least Concern	120	1999,2016
			S. taeniurus	Least Concern	121	1999
	Scolopsidae	Scolopsis	S. affinis	Least Concern	122	2017-2018
			S. bimaculata	Least Concern	123	2017
			S. ciliata	Least Concern	124	2017
			S. lineata	Least Concern	125	2018
			S. margaritifer	Least Concern	126	2018
			S. monogramma	Least Concern	127	2017
			Scolopsis. sp	Least Concern	128	2018
			S. taenioptera	Least Concern	129	2017
	Scombridae	Euthynnus	E. affinis	Least Concern	130	2017-2018
		Gymnosarda	G. unicolor	Least Concern	131	1998
		Rastrelliger	R. kanagurta	Least Concern	132	2018
		Scomber	S. australasicus	Least Concern	133	2018
	Serranidae	Anyperodon	A. leucogrammicus	Least Concern	134	1998
		Cephalopholis	C. argus	Least Concern	135	1999
			C. aurantius	Least Concern	136	1998
			C. boenack	Least Concern	137	1999
			C. leopardus	Least Concern	138	1999,2017-2018
			C. miniata	Least Concern	139	2012
			C. sonnerati	Least Concern	140	2017
			C. spiloparaea	Least Concern	141	2017-2018
			C. urodelus	Least Concern	142	1998-1999,2017-2018
			Cephalopholis. sp	Unknown	143	1998
		Epinephelus	E. areolatus	Least Concern	144	1999,2017
			E. bruneus	Vulnerable A2bd	145	2017
			E. fasciatus	Least Concern	146	1998-1999,2012,2016-2018
			E. maculatus	Least Concern	147	1999,2016-2017
			E. merra	Least Concern	148	1998-1999,2012,2017-2018
			E. quoyanus	Least Concern	149	2016
			E. trimaculatus	Least Concern	150	1999
		Plectropomus	P. areolatus	Vulnerable A2bd	151	2017
			P. leopardus	Least Concern	152	1999
	Siganidae	Siganus	S. fuscescens	Least Concern	153	1999
			S. oramin	Least Concern	154	1999
			S. vulpinus	Least Concern	155	1999
	Sparidae	Monotaxis	M. grandoculis	Least Concern	156	1998-1999
Pleuronectiformes	Bothidae	Bothus	B. mancus	Least Concern	157	2017
Tetraodontiformes	Tetraodontidae	Arothron	A. nigropunctatus	Least Concern	158	2018
	Balistidae	Balistapus	B. undulatus	Least Concern	159	2017-2018
		Balistoides	B. viridescens	Least Concern	160	2017
Tetraodontiformes	Balistidae	Melichthys	M. vidua	Least Concern	161	1999
		Pseudobalistes	P. flavimarginatus	Least Concern	162	2017
		Sufflamen	S. chrysopterum	Least Concern	163	2017
			S. fraenatum	Least Concern	164	2012
	Diodontidae	Diodon	D. holocanthus	Least Concern	165	2012
			D. liturosus	Least Concern	166	2017-2018
